# Supplementary material for: Review of open-source software for developing heterogeneous data management systems for bioinformatics applications
Source: Bioinform Adv. 2025 Jul 18;5(1):vbaf168. doi: 10.1093/bioadv/vbaf168 (PMC12321290; doi:10.1093/bioadv/vbaf168)
Supplement: vbaf168_Supplementary_Data [file vbaf168_supplementary_data.zip]

Archive with 2 entries (2 files):
- Supplementary_Material.pdf
- Supplementary.docx
